# Supplementary material for: Anaesthetic Challenges During Colonoscopy-Induced Intestinal Perforation in a Cat
Source: Vet Sci. 2026 Jul 19;13(7):707. doi: 10.3390/vetsci13070707 (PMC13431627; doi:10.3390/vetsci13070707)
Supplement: Supplementary file 1 [file vetsci-13-00707-s001.zip]

Archive with 2 entries (2 files):
- Supplementary File S1 Pre-anaesthetic haematology & biochemistry.pdf
- Supplementary File S2 Chronological sequence of events.pdf
